# Supplementary material for: Borohydride Synthesis of Silver Nanoparticles for SERS Platforms: Indirect Glucose Detection and Analysis Using Gradient Boosting
Source: Sensors (Basel). 2025 Jul 3;25(13):4143. doi: 10.3390/s25134143 (PMC12252442; doi:10.3390/s25134143)
Supplement: Supplementary file 1 [file sensors-25-04143-s001.zip]

Archive with 1 entries (1 files):
- sensors-3667423-supplementary.pdf
